# Supplementary material for: Exploring Lysophosphatidylcholine as a Biomarker in Ischemic Stroke: The Plasma–Brain Disjunction
Source: Int J Mol Sci. 2024 Oct 3;25(19):10649. doi: 10.3390/ijms251910649 (PMC11477326; doi:10.3390/ijms251910649)
Supplement: Supplementary file 1 [file ijms-25-10649-s001.zip]

Archive with 1 entries (1 files):
- ijms-3216321-supplementary.pdf
